# Supplementary material for: Local genetic covariance analysis with lipid traits identifies novel loci for early-onset Alzheimer’s Disease
Source: PLoS Genet. 2025 Mar 17;21(3):e1011631. doi: 10.1371/journal.pgen.1011631 (PMC11984970; doi:10.1371/journal.pgen.1011631)
Supplement: S1 Table — Table A. Demographic information for each cohort included the EOAD GWAS on individuals of European ancestry. Table B. eQTL datasets used in colocalization analyses. Table C. Genes within the LD block of the EOAD top SNP for each region resulting from the genetic covariance analyses. Table D. Results of MAGMA gene-based analysis for genes in loci showing genetic correlation between EOAD and lipid traits. Table E. Agora AD risk scores for genes in loci showing genetic correlation between EOAD and lipid traits. Table F. Results from MetaBrain meta-analysis of cis-eQTLs in the cortex of Europeans for loci showing genetic correlation between EOAD and lipid traits. Table G. Results from MetaBrain meta-analysis of cis-eQTLs in the hippocampus of Europeans for loci showing genetic correlation between EOAD and lipid traits. Table H. Max H4 values from eQTL colocalization analyses for genes in loci showing genetic correlation between EOAD and lipid traits. Table I. Variants with most signficant (minimum P-value) amyloid methylation for each gene in loci showing genetic correlation between EOAD and lipid traits. Table J. Variants with most signficant (minimum P-value) tau methylation for each gene in loci showing genetic correlation between EOAD and lipid traits. Table K. Results of single cell RNA sequencing analyses in Humans for genes in loci showing genetic correlation between EOAD and lipid traits. Table L. Results of single cell RNA sequencing analyses in zebrafish for genes in loci showing genetic correlation between EOAD and lipid traits. Table M. Z-scores and composite scores for all variables used to calculate the composite scores for genes in loci showing genetic correlation between EOAD and lipid traits. (XLSX) [file pgen.1011631.s002.xlsx]

## Sheet: Table of Contents
Table of Contents
Table A	Demographic information for each cohort included the EOAD GWAS on individuals of European ancestry
Table B	eQTL datasets used in colocalization analyses
Table C	Genes within the LD block of the EOAD top SNP for each region resulting from the genetic covariance analyses
Table D	Results of MAGMA gene-based analysis for genes in loci showing genetic correlation between EOAD and lipid traits
Table E	Agora AD risk scores for genes in loci showing genetic correlation between EOAD and lipid traits
Table F	Results from MetaBrain meta-analysis of cis-eQTLs in the cortex of Europeans for loci showing genetic correlation between EOAD and lipid traits
Table G	Results from MetaBrain meta-analysis of cis-eQTLs in the hippocampus of Europeans for loci showing genetic correlation between EOAD and lipid traits
Table H	Max H4 values from eQTL colocalization analyses for genes in loci showing genetic correlation between EOAD and lipid traits
Table I	Variants with most signficant (minimum P-value) amyloid methylation for each gene in loci showing genetic correlation between EOAD and lipid traits
Table J	Variants with most signficant (minimum P-value) tau methylation for each gene in loci showing genetic correlation between EOAD and lipid traits
Table K	Results of single cell RNA sequencing analyses in Humans for genes in loci showing genetic correlation between EOAD and lipid traits
Table L	Results of single cell RNA sequencing analyses in zebrafish for genes in loci showing genetic correlation between EOAD and lipid traits
Table M	Z-scores and composite scores for all variables used to calculate the composite scores for genes in loci showing genetic correlation between EOAD and lipid traits
References

## Sheet: Table A
Table A: Demographic information for each cohort included the EOAD GWAS on individuals of European ancestry
	EOAD Cases (AAO <=70)			Controls (AAE > 70)
Cohort	n	% Females	AAO (SD)	n	% Females	AAE (SD)
ACT1	1480	0.554054	81.65 (5.42)	45	0.511111	66.13 (3.32)			Legend
ACT2	33	0.606061	79.39 (5.46)	1	1	69			ADNI	Alzheimer's Disease Neuroimaging Initiative
ACT3	1007	0.537239	79.42 (6.66)	3	1	68.67 (1.15)			ROSMAP	Religious Orders Study and Rush Memory and Aging Project
ADC1	368	0.584239	80.46 (6.67)	625	0.4784	65.92 (3.09)			EAS	East Asian
ADC1_2	-	-	-	1	1	64			CHAP	Chicago Health and Aging Project
ADC10	271	0.575646	78.59 (5.94)	1268	0.469243	59.33 (7.55)			TARCC	Texas Alzheimer's Research and Care Consortium
ADC11	350	0.602857	77.09 (5.3)	244	0.553279	61.18 (6.85)			ADC	Alzheimer's Disease Research Centers
ADC12	221	0.651584	76.56 (4.96)	171	0.502924	61.27 (6.71)			ACT	Adult Changes in Thought Study
ADC2	112	0.651786	79.45 (5.63)	250	0.476	66.12 (3.22)			LOAD	Late Onset Alzheimer's Disease
ADC3	1	1	88	7	0.285714	66.71 (2.93)			MIRAGE	Multi-Instituional Research in Alzheimer's Genetic Epidemiology
ADC4	234	0.641026	80.1 (6.02)	101	0.49505	66.15 (3.02)			BIOCARD	Predictors of Cognitive Decline Among Normal Individuals
ADC5	366	0.663934	81.52 (6.85)	90	0.522222	66.03 (3)			OHSU	Oregon Health & Science University
ADC6	199	0.658291	80.28 (6.5)	65	0.569231	65.69 (3.08)			UPITT	University of Pittsburgh
ADC7	462	0.606061	78.74 (5.64)	205	0.517073	65.42 (3.22)			UM	University of Miami
ADC8	330	0.630303	79.15 (6.55)	185	0.502703	65.34 (3.15)			VU	Vanderbilt University
ADC9	410	0.619512	78.3 (5.93)	271	0.468635	65.77 (3.06)			MSSM	Mount Sinai School of Medicine
ADNI	59	0.372881	78.29 (4.23)	16	0.4375	66.06 (3.91)			MTV	University of Miami/Case Western Reserve University/Texas Alzheimer's Research and Care Consortium
BIOCARD	25	0.6	75.8 (4.97)	2	0.5	66.5 (3.54)			WHICAP	Washington Heights Inwood Aging Project
CHAP	136	0.522059	82.56 (5.95)	1	0	68			GSK	GlaxoSmithKline
CHOP	3	1	73.2 (2.03)	2	0.5	67.47 (3.49)			MAP	Memory and Aging Project
EAS	141	0.411348	83.94 (5.19)	-	-	-			NBB	Netherlands Brain Bank
GSK	503	0.610338	77.66 (4.99)	177	0.570621	67.34 (2.35)			TGEN	Translational Genomics Research Institute
LOAD	808	0.582921	79.35 (6.15)	367	0.645777	66.28 (3.15)			NIA	National Insitute on Aging
MAP	881	0.53916	80.88 (7.05)	549	0.540984	63.51 (5.89)			NCRAD	National Centralized Repository for Alzheimer’s Disease and Related Dementias
MAYO	763	0.520315	74.97 (2.68)	163	0.546012	66.72 (3.06)
MIRAGE	354	0.59887	77.21 (4.81)	148	0.641892	65.25 (3.41)
MTV	54	0.574074	77.33 (5.31)	15	0.466667	65.2 (3.17)
NBB	43	0.55814	83.88 (6.63)	24	0.458333	65.29 (2.87)
NIALOAD_NCRAD	2	1	75.5 (3.54)	-	-	-
OHSU	135	0.548148	84.7 (6.78)	2	1	67.5 (0.71)
RMayo	224	0.410714	79.6 (5.39)	3	0.333333	65.67 (3.21)
ROSMAP	698	0.7149	82.9 (6.13)	3	1	67 (3.61)
ROSMAP2	196	0.744898	82.3 (5.75)	5	0.4	67.6 (1.82)
TARC1	29	0.551724	81.45 (6.85)	60	0.55	66.25 (2.82)
TARC2	46	0.673913	77.54 (4.61)	67	0.522388	66.45 (3.14)
TARCC3	239	0.606695	79.16 (5.76)	230	0.465217	63.77 (4.86)
TGEN2	303	0.518152	82.46 (7.31)	83	0.373494	67.34 (1.79)
UMVUMSSM	701	0.589158	78.88 (6.23)	390	0.584615	65.89 (3.13)
UPITT	669	0.629297	77.59 (4.48)	440	0.613636	66.08 (2.94)
WHICAP	530	0.607547	82.37 (6.21)	3	0	67.67 (1.15)
note: Ancestry was determined by genetic princinpal component analysis.

## Sheet: Table B
Table B. eQTL datasets used in colocalization analyses
Dataset Source	Study Name	Link	QTL Dataset Name	Cell Type	Number of Samples
Sieberts et al. 2019	Sieberts 2019	https://doi.org/10.1101/638544	Sieberts brain meta-analysis	Brain-cerebral cortex	1433
Ng et al. 2017	Ng 2017	https://doi.org/10.1038/nn.4632	xQTL	Brain-dorsolateral prefrontal cortex	411
eQTL catalogue	Alasoo 2018	http://dx.doi.org/10.1038/s41588-018-0046-7	Alasoo_2018_ge_macrophage_naive	iPSC-derived macrophage	84
eQTL catalogue	Alasoo 2018	http://dx.doi.org/10.1038/s41588-018-0046-7	Alasoo_2018_ge_macrophage_IFNg	iPSC-derived macrophage-stim	84
eQTL catalogue	Alasoo 2018	http://dx.doi.org/10.1038/s41588-018-0046-7	Alasoo_2018_ge_macrophage_IFNg+Salmonella	iPSC-derived macrophage-stim	84
eQTL catalogue	Alasoo 2018	http://dx.doi.org/10.1038/s41588-018-0046-7	Alasoo_2018_ge_macrophage_Salmonella	iPSC-derived macrophage-stim	84
eQTL catalogue	BLUEPRINT	https://doi.org/10.1016/j.cell.2016.10.026	BLUEPRINT_PE_ge_T-cell	Primary T cell	197
eQTL catalogue	BLUEPRINT	https://doi.org/10.1016/j.cell.2016.10.026	BLUEPRINT_SE_ge_monocyte	Primary monocyte	197
eQTL catalogue	BLUEPRINT	https://doi.org/10.1016/j.cell.2016.10.026	BLUEPRINT_SE_ge_neutrophil	Primery neutrophil	197
eQTL catalogue	Jaffe 2018	https://doi.org/10.1038/s41593-018-0197-y	BrainSeq_ge_brain	Brain	484
eQTL catalogue	CEDAR	http://dx.doi.org/10.1038/s41467-018-04365-8	CEDAR_B-cell_CD19	Primary B cell	322
eQTL catalogue	CEDAR	http://dx.doi.org/10.1038/s41467-018-04365-8	CEDAR_monocyte_CD14	Primary monocyte	322
eQTL catalogue	CEDAR	http://dx.doi.org/10.1038/s41467-018-04365-8	CEDAR_neutrophil_CD15	Primary neutrophil	322
eQTL catalogue	CEDAR	http://dx.doi.org/10.1038/s41467-018-04365-8	CEDAR_T-cell_CD4	Primary T cell	322
eQTL catalogue	CEDAR	http://dx.doi.org/10.1038/s41467-018-04365-8	CEDAR_T-cell_CD8	Primary T cell	322
eQTL catalogue	Fairfax 2012	http://dx.doi.org/10.1038/ng.2205	Fairfax_2012_B-cell_CD19	Primary B cell	282
eQTL catalogue	Fairfax 2012	http://dx.doi.org/10.1038/ng.2205	Fairfax_2014_monocyte_IFN24	Primary monocyte-stim	424
eQTL catalogue	Fairfax 2014	http://dx.doi.org/10.1126/science.1246949	Fairfax_2014_monocyte_LPS24	Primary monocyte-stim	424
eQTL catalogue	Fairfax 2014	http://dx.doi.org/10.1126/science.1246949	Fairfax_2014_monocyte_LPS2	Primary monocyte-stim	424
eQTL catalogue	Fairfax 2014	http://dx.doi.org/10.1126/science.1246949	Fairfax_2014_monocyte_naive	Primary monocyte-stim	424
eQTL catalogue	GENCORD	https://doi.org/10.7554/eLife.00523	GENCORD_ge_fibroblast	Fibroblast	195
eQTL catalogue	GENCORD	https://doi.org/10.7554/eLife.00523	GENCORD_ge_LCL	LCL	195
eQTL catalogue	GENCORD	https://doi.org/10.7554/eLife.00523	GENCORD_ge_T-cell	Primary T cell	195
eQTL catalogue	GEUVADIS	https://doi.org/10.1038/nature12531	GEUVADIS_ge_LCL	LCL	445
eQTL catalogue	HIPSCI	https://doi.org/10.1038/nature22403	HipSci_ge_iPSC	iPSC	322
eQTL catalogue	Lepik 2017	https://doi.org/10.1371/journal.pcbi.1005766	Lepik_2017_ge_blood	Whole blood	491
eQTL catalogue	Nedelec 2016	http://dx.doi.org/10.1016/j.cell.2016.09.025	Nedelec_2016_ge_macrophage_Listeria	Monocyte-derived macrophage	168
eQTL catalogue	Nedelec 2016	http://dx.doi.org/10.1016/j.cell.2016.09.025	Nedelec_2016_ge_macrophage_naive	Monocyte-derived macrophage	168
eQTL catalogue	Nedelec 2016	http://dx.doi.org/10.1016/j.cell.2016.09.025	Nedelec_2016_ge_macrophage_Salmonella	Monocyte-derived macrophage	168
eQTL catalogue	Quach 2016	http://dx.doi.org/10.1016/j.cell.2016.09.024	Quach_2016_ge_monocyte_IAV	Primary monocyte-stim	200
eQTL catalogue	Quach 2016	http://dx.doi.org/10.1016/j.cell.2016.09.024	Quach_2016_ge_monocyte_LPS	Primary monocyte-stim	200
eQTL catalogue	Quach 2016	http://dx.doi.org/10.1016/j.cell.2016.09.024	Quach_2016_ge_monocyte_naive	Primary monocyte	200
eQTL catalogue	Quach 2016	http://dx.doi.org/10.1016/j.cell.2016.09.024	Quach_2016_ge_monocyte_Pam3CSK4	Primary monocyte-stim	200
eQTL catalogue	Quach 2016	http://dx.doi.org/10.1016/j.cell.2016.09.024	Quach_2016_ge_monocyte_R848	Primary monocyte-stim	200
eQTL catalogue	ROSMAP brain	https://doi.org/10.1038/nn.4632	ROSMAP_ge_brain_naive	Brain	576
eQTL catalogue	Schmiedel 2018	https://doi.org/10.1016/j.cell.2018.10.022	Schmiedel_2018_ge_B-cell_naive	Primary B cell	91
eQTL catalogue	Schmiedel 2018	https://doi.org/10.1016/j.cell.2018.10.022	Schmiedel_2018_ge_CD4_T-cell_anti-CD3-CD28	Primary T cell-stim	91
eQTL catalogue	Schmiedel 2018	https://doi.org/10.1016/j.cell.2018.10.022	Schmiedel_2018_ge_CD4_T-cell_naive	Primary T cell	91
eQTL catalogue	Schmiedel 2018	https://doi.org/10.1016/j.cell.2018.10.022	Schmiedel_2018_ge_CD8_T-cell_anti-CD3-CD28	Primary T cell-stim	91
eQTL catalogue	Schmiedel 2018	https://doi.org/10.1016/j.cell.2018.10.022	Schmiedel_2018_ge_CD8_T-cell_naive	Primary T cell	91
eQTL catalogue	Schmiedel 2018	https://doi.org/10.1016/j.cell.2018.10.022	Schmiedel_2018_ge_monocyte_CD16_naive	Primary monocyte	91
eQTL catalogue	Schmiedel 2018	https://doi.org/10.1016/j.cell.2018.10.022	Schmiedel_2018_ge_NK-cell_naive	Primary NK cell	91
eQTL catalogue	Schmiedel 2018	https://doi.org/10.1016/j.cell.2018.10.022	Schmiedel_2018_ge_Th1-17_memory	Primary T cell-Th1/17	91
eQTL catalogue	Schmiedel 2018	https://doi.org/10.1016/j.cell.2018.10.022	Schmiedel_2018_ge_Th17_memory	Primary T cell-Th17	91
eQTL catalogue	Schmiedel 2018	https://doi.org/10.1016/j.cell.2018.10.022	Schmiedel_2018_ge_Treg_naive	Primary T cell-Treg-naive	91
eQTL catalogue	Schwartzentruber 2018	http://dx.doi.org/10.1038/s41588-017-0005-8	Schwartzentruber_2018_ge_sensory_neuron	iPSC-derived sensory neuron	98
eQTL catalogue	TwinsUK	http://dx.doi.org/10.1038/ng.3162	TwinsUK_ge_blood	Whole blood	433
eQTL catalogue	van de Bunt 2015	https://doi.org/10.1371/journal.pgen.1005694	van_de_Bunt_2015_ge_pancreatic_islet	Pancreatic islet	117
GTEx	GTEx v7	www.gtexportal.org	Brain_Amygdala	Brain_Amygdala	129
GTEx	GTEx v7	www.gtexportal.org	Brain_Anterior_cingulate_cortex_BA24	Brain_Anterior_cingulate_cortex_BA24	147
GTEx	GTEx v7	www.gtexportal.org	Brain_Caudate_basal_ganglia	Brain_Caudate_basal_ganglia	194
GTEx	GTEx v7	www.gtexportal.org	Brain_Cerebellar_Hemisphere	Brain_Cerebellar_Hemisphere	175
GTEx	GTEx v7	www.gtexportal.org	Brain_Cerebellum	Brain_Cerebellum	209
GTEx	GTEx v7	www.gtexportal.org	Brain_Cortex	Brain_Cortex	205
GTEx	GTEx v7	www.gtexportal.org	Brain_Frontal_Cortex_BA9	Brain_Frontal_Cortex_BA9	175
GTEx	GTEx v7	www.gtexportal.org	Brain_Hippocampus	Brain_Hippocampus	165
GTEx	GTEx v7	www.gtexportal.org	Brain_Hypothalamus	Brain_Hypothalamus	170
GTEx	GTEx v7	www.gtexportal.org	Brain_Nucleus_accumbens_basal_ganglia	Brain_Nucleus_accumbens_basal_ganglia	202
GTEx	GTEx v7	www.gtexportal.org	Brain_Putamen_basal_ganglia	Brain_Putamen_basal_ganglia	170
GTEx	GTEx v7	www.gtexportal.org	Brain_Spinal_cord_cervical_c-1	Brain_Spinal_cord_cervical_c-1	126
GTEx	GTEx v7	www.gtexportal.org	Brain_Substantia_nigra	Brain_Substantia_nigra	114

## Sheet: Table C
Table C: Genes within the LD block of the EOAD top SNP for each region resulting from the genetic covariance analyses
Chromosome and Position (GRCh37)	Gene
5:73508509-75240469	GCNT4
	LINC01336
	HMGCR
	POLK
	POC5
	COL4A3BP
	ANKDD1B
	ANKRD31
10:123855124-124894743	DMBT1P1
	FAM24A
	ACADSB
	CUZD1
	PSTK
	FAM24B−CUZD1
	IKZF5
	FAM24B
	LOC399815
	C10orf88
11:59620206-61870732	TCN1
	OOSP1
	OOSP2
	MS4A3
	MS4A2
	MS4A6A
	MIR6503
	MS4A4A

## Sheet: Table D
Table D. Results of MAGMA gene-based analysis for genes in loci showing genetic correlation between EOAD and lipid traits
Region of Covariance Between EOAD and Lipids (GRCh37)	Gene Symbol	Ensemble ID	Chromosome	Start BP (GRCh37)	Stop BP (GRCh37)	# SNPs	# Parameters	N	Z	P
5:73508509-75240469	GCNT4	ENSG00000176928	5	74313289	74361724	183	36	19668	1.2857	0.099277
	LINC01336	NA	NA	NA	NA	NA	NA	NA	NA	NA
	HMGCR	ENSG00000113161	5	74597154	74667929	221	32	19668	2.7323	0.003145
	POLK	ENSG00000122008	5	74772581	74906969	315	32	19668	2.9643	0.001517
	POC5	ENSG00000152359	5	74959949	75048313	386	32	19668	2.1139	0.017262
	COL4A3BP	ENSG00000113163	5	74654311	74842963	489	40	19668	3.0295	0.0012248
	ANKDD1B	ENSG00000189045	5	74872284	74977671	308	33	19668	3.4392	0.00029171
	ANKRD31	ENSG00000145700	5	74354100	74567703	734	32	19668	2.4037	0.0081143
10:123855124-124894743	DMBT1P1	NA	NA	NA	NA	NA	NA	NA	NA	NA
	FAM24A	ENSG00000203795	10	124635217	124682627	156	23	19668	3.0323	0.0012134
	ACADSB	ENSG00000196177	10	124733495	124827827	358	38	19668	2.3631	0.0090604
	CUZD1	ENSG00000138161	10	124581665	124674146	279	30	19668	2.2014	0.013855
	PSTK	ENSG00000179988	10	124678897	124767029	268	31	19668	3.0756	0.0010505
	FAM24B−CUZD1	NA	NA	NA	NA	NA	NA	NA	NA	NA
	IKZF5	ENSG00000095574	10	124740322	124803333	247	36	19668	2.4593	0.0069607
	FAM24B	ENSG00000213185	10	124598594	124674157	233	30	19668	1.9946	0.023042
	LOC399815	NA	NA	NA	NA	NA	NA	NA	NA	NA
	C10orf88	ENSG00000119965	10	124680419	124748919	202	30	19668	2.8792	0.0019936
11:59620206-61870732	TCN1	ENSG00000134827	11	59610273	59669048	101	37	19668	0.34041	0.36677
	OOSP1	ENSG00000214788	11	59670928	59722807	87	45	19668	1.0952	0.13672
	OOSP2	ENSG00000149507	11	59772748	59825517	174	31	19668	1.706	0.044
	MS4A3	ENSG00000149516	11	59789060	59848601	221	42	19668	3.8993	4.82e-05
	MS4A2	ENSG00000149534	11	59820734	59873444	224	33	19668	4.7825	8.66e-07
	MS4A6A	ENSG00000110077	11	59929081	59987139	195	31	19668	6.1421	4.07e-10
	MIR6503	NA	NA	NA	NA	NA	NA	NA	NA	NA
	MS4A4A	ENSG00000110079	11	60013014	60086445	242	34	19668	6.8715	3.18e-12
note: rows with NA values represent genes not present in MAGMA results

## Sheet: Table E
Table E: Agora AD risk scores for genes in loci showing genetic correlation between EOAD and lipid traits
Region of Covariance Between EOAD and Lipids (GRCh37)	Gene Symbol	Genetic Risk Score	Multi-omic Risk Score	Target Risk Score
5:73508509-75240469	GCNT4	1.79	1.55	3.34
	LINC01336	NA	NA	NA
	HMGCR	1.71	1.48	3.19
	POLK	1.71	0	1.71
	POC5	2.05	0.97	3.02
	COL4A3BP	1.1	0	1.1
	ANKDD1B	1.03	0.59	1.62
	ANKRD31	1.21	1.19	2.4
10:123855124-124894743	DMBT1P1	NA	NA	NA
	FAM24A	NA	NA	NA
	ACADSB	1.46	1.96	3.42
	CUZD1	1.48	0	1.48
	PSTK	1.4	0.57	1.97
	FAM24B−CUZD1	NA	NA	NA
	IKZF5	1.06	0.77	1.83
	FAM24B	0.83	0	0.83
	LOC399815	NA	NA	NA
	C10orf88	1.03	1.28	2.31
11:59620206-61870732	TCN1	NA	NA	NA
	OOSP1	NA	NA	NA
	OOSP2	NA	NA	NA
	MS4A3	1.17	0	1.17
	MS4A2	1.13	0	1.13
	MS4A6A	1.93	1.56	3.49
	MIR6503	NA	NA	NA
	MS4A4A	1.19	1.09	2.28
note: rows with NA values represent genes with no AD-risk score on the Agora website (https://agora.adknowledgeportal.org/)

## Sheet: Table F
Table F: Results from MetaBrain meta-analysis of cis-eQTLs in the cortex of Europeans for loci showing genetic correlation between EOAD and lipid traits
Region of Covariance Between EOAD and Lipids (GRCh37)	Gene	Gene ID	Chromosome	Gene Position (GRCh37)	Gene Strand	SNP Position (GRCh37)	Alleles	Effect Allele	Effect Allele Frequency	P	N	Z	Beta	SE	# Datasets
5:73508509-75240469	GCNT4	ENSG00000176928.6	5	74348595	-	74242852	A/G	G	0.438934	0.00016677	2440	3.76467	0.108281	0.028762	15
	LINC01336	NA	NA	NA	NA	NA	NA	NA	NA	NA	NA	NA	NA	NA	NA
	HMGCR	ENSG00000113161.16	5	74632154	+	74575801	A/G	G	0.307492	0.000999	2683	3.29074	0.097155	0.029524	16
	POLK	ENSG00000122008.15	5	74807581	+	74919013	T/C	C	0.239843	9.85e-22	2683	9.57843	0.301129	0.031438	16
	POC5	ENSG00000152359.15	5	75013273	-	75017433	C/T	T	0.196883	2.08e-30	2438	11.4606	0.402059	0.035082	15
	COL4A3BP	NA	NA	NA	NA	NA	NA	NA	NA	NA	NA	NA	NA	NA	NA
	ANKDD1B	ENSG00000189045.14	5	74907007	+	74971374	A/G	G	0.164182	3.18e-110	2683	-22.3067	-0.755003	0.033846	16
	ANKRD31	ENSG00000145700.9	5	74532703	-	74426319	A/G	G	0.355705	4.44e-20	2682	-9.17673	-0.257717	0.028084	16
10:123855124-124894743	DMBT1P1	NA	NA	NA	NA	NA	NA	NA	NA	NA	NA	NA	NA	NA	NA
	FAM24A	ENSG00000203795.3	10	124670126	+	124653996	T/C	C	0.529094	1.86e-11	2681	-6.71695	-0.182243	0.027132	16
	ACADSB	ENSG00000196177.12	10	124768495	+	124821146	G/A	A	0.252145	1.59e-18	2681	-8.78329	-0.272333	0.031006	16
	CUZD1	ENSG00000138161.14	10	124605691	-	124609283	T/C	C	0.544167	1.05e-91	2683	20.3102	0.518279	0.025518	16
	PSTK	ENSG00000179988.14	10	124713897	+	124740727	T/C	C	0.702163	3.95e-29	2681	11.2029	0.326983	0.029187	16
	FAM24B−CUZD1	NA	NA	NA	NA	NA	NA	NA	NA	NA	NA	NA	NA	NA	NA
	IKZF5	ENSG00000095574.11	10	124768333	-	124758693	G/A	A	0.29403	4.76e-13	2680	-7.23186	-0.214725	0.029691	16
	FAM24B	ENSG00000213185.7	10	124639157	-	124611951	T/A	A	0.989733	0.000692	487	3.39278	1.06592	0.314172	2
	LOC399815	NA	NA	NA	NA	NA	NA	NA	NA	NA	NA	NA	NA	NA	NA
	C10orf88	ENSG00000119965.13	10	124713827	-	124652698	C/T	T	0.105785	1.44e-15	2420	-7.98203	-0.368226	0.046132	15
11:59620206-61870732	TCN1	ENSG00000134827.8	11	59633962	-	59620206	T/C	C	0.043215	5.98e-10	2233	6.19093	0.451726	0.072966	15
	OOSP1	ENSG00000284873.1	11	59705905	+	59620206	T/C	C	0.043215	8.29e-24	2233	10.0601	0.724088	0.071976	15
	OOSP2	ENSG00000149507.7	11	59807882	+	60518070	G/A	A	0.07541	0.000508	2440	-3.47644	-0.188002	0.054079	15
	MS4A3	ENSG00000149516.14	11	59824060	+	59707766	A/C	C	0.085246	7.33e-10	2440	6.15878	0.31329	0.050869	15
	MS4A2	ENSG00000149534.9	11	59855734	+	60321530	A/G	G	0.016915	1.21e-05	1478	4.37559	0.6201	0.141718	8
	MS4A6A	ENSG00000110077.14	11	59952139	-	59921256	T/C	C	0.655814	4.26e-06	1075	-4.59837	-0.206713	0.044954	4
	MIR6503	NA	NA	NA	NA	NA	NA	NA	NA	NA	NA	NA	NA	NA	NA
	MS4A4A	ENSG00000110079.18	11	59953175	+	60088755	G/A	A	0.317753	8.49e-33	2439	11.9277	0.35654	0.029892	15
note: rows with NA values represent genes not present in MetaBrain results

## Sheet: Table G
Table G: Results from MetaBrain meta-analysis of cis-eQTLs in the hippocampus of Europeans for loci showing genetic correlation between EOAD and lipid traits
Region of Covariance Between EOAD and Lipids (GRCh37)	Gene Symbol	Gene ID	Chromosome	Gene Position (GRCh37)	Gene Strand	SNP Position (GRCh37)	Alleles	Effect Allele	Effect Allele Frequency	P	N	Z	Beta	SE	# Datasets
5:73508509-75240469	GCNT4	ENSG00000176928.6	5	74348595	-	74610293	A/C	C	0.056548	0.00155382	168	3.16444	0.726086	0.229452	2
	LINC01336	NA	NA	NA	NA	NA	NA	NA	NA	NA	NA	NA	NA	NA	NA
	HMGCR	ENSG00000113161.16	5	74632154	+	74259550	A/G	G	0.571429	0.00345999	168	-2.92361	-0.314399	0.107538	2
	POLK	ENSG00000122008.15	5	74807581	+	74125262	A/T	T	0.125	0.00183915	168	3.11505	0.499623	0.16039	2
	POC5	ENSG00000152359.15	5	75013273	-	74963289	A/G	G	0.130952	0.000251	168	-3.66085	-0.569728	0.155627	2
	COL4A3BP	NA	NA	NA	NA	NA	NA	NA	NA	NA	NA	NA	NA	NA	NA
	ANKDD1B	ENSG00000189045.14	5	74907007	+	74970850	G/A	A	0.160714	0.00276517	168	-2.9927	-0.433145	0.144734	2
	ANKRD31	ENSG00000145700.9	5	74532703	-	73989930	G/A	A	0.169643	0.000884	168	-3.32498	-0.468145	0.140796	2
10:123855124-124894743	DMBT1P1	NA	NA	NA	NA	NA	NA	NA	NA	NA	NA	NA	NA	NA	NA
	FAM24A	ENSG00000203795.3	10	124670126	+	124716092	A/G	G	0.345238	2.98e-05	168	4.17478	0.455962	0.109218	2
	ACADSB	ENSG00000196177.12	10	124768495	+	123958805	C/T	T	0.401786	0.000263	168	3.64924	0.39088	0.107112	2
	CUZD1	ENSG00000138161.14	10	124605691	-	124610027	A/G	G	0.446429	1.94e-07	168	-5.20514	-0.53007	0.101836	2
	PSTK	ENSG00000179988.14	10	124713897	+	124747327	G/A	A	0.369048	0.000359	168	-3.56866	-0.388982	0.108999	2
	FAM24B−CUZD1	NA	NA	NA	NA	NA	NA	NA	NA	NA	NA	NA	NA	NA	NA
	IKZF5	ENSG00000095574.11	10	124768333	-	124237178	G/A	A	0.068452	3e-05	168	4.17354	0.858256	0.205642	2
	FAM24B	ENSG00000213185.7	10	124639157	-	124477496	T/G	G	0.577381	0.000336	168	-3.58618	-0.381715	0.106441	2
	LOC399815	NA	NA	NA	NA	NA	NA	NA	NA	NA	NA	NA	NA	NA	NA
	C10orf88	ENSG00000119965.13	10	124713827	-	123912580	G/A	A	0.036364	0.00182122	165	-3.11794	-0.891023	0.285773	2
11:59620206-61870732	TCN1	ENSG00000134827.8	11	59633962	-	60047410	C/A	A	0.193452	0.00998524	168	2.57634	0.348993	0.135461	2
	OOSP1	ENSG00000284873.1	11	59705905	+	60145822	G/A	A	0.651786	0.00927196	168	2.60186	0.292119	0.112273	2
	OOSP2	ENSG00000149507.7	11	59807882	+	60059143	T/C	C	0.326347	0.00362728	167	-2.90888	-0.331178	0.113851	2
	MS4A3	ENSG00000149516.14	11	59824060	+	60107470	C/A	A	0.464286	0.000204	168	-3.71377	-0.390529	0.105157	2
	MS4A2	ENSG00000149534.9	11	59855734	+	60536854	C/A	A	0.220238	0.0016908	168	-3.13977	-0.401716	0.127944	2
	MS4A6A	ENSG00000110077.14	11	59952139	-	59688635	C/A	A	0.068452	0.000615	168	-3.425	-0.715382	0.208871	2
	MIR6503	NA	NA	NA	NA	NA	NA	NA	NA	NA	NA	NA	NA	NA	NA
	MS4A4A	ENSG00000110079.18	11	59953175	+	60096654	C/T	T	0.275758	0.000233	165	-3.67994	-0.435762	0.118416	2
note: rows with NA values represent genes not present in MetaBrain results

## Sheet: Table H
Table H. Max H4 values from eQTL colocalization analyses for genes in loci showing genetic correlation between EOAD and lipid traits
Region of Covariance Between EOAD and Lipids (GRCh37)	Gene Symbol	Max H4	Dataset
5:73508509-75240469	GCNT4	0.178542	Quach_2016_ge_monocyte_R848
	LINC01336	NA	NA
	HMGCR	0.406608	Schmiedel_2018_ge_monocyte_CD16_naive
	POLK	0.69228	Sieberts brain meta-analysis
	POC5	0.23715	Schmiedel_2018_ge_Th1-17_memory
	COL4A3BP	0.776062	BLUEPRINT_PE_ge_T-cell
	ANKDD1B	0.818729	Sieberts brain meta-analysis
	ANKRD31	0.109631	Sieberts brain meta-analysis
10:123855124-124894743	DMBT1P1	NA	NA
	FAM24A	NA	NA
	ACADSB	0.062641	BLUEPRINT_SE_ge_monocyte
	CUZD1	0.836242	Sieberts brain meta-analysis
	PSTK	0.221485	Quach_2016_ge_monocyte_Pam3CSK4
	FAM24B−CUZD1	NA	NA
	IKZF5	0.0771502	BLUEPRINT_PE_ge_T-cell
	FAM24B	0.457329	BLUEPRINT_SE_ge_monocyte
	LOC399815	NA	NA
	C10orf88	0.830665	CEDAR_T-cell_CD4
11:59620206-61870732	TCN1	0.244558	CEDAR_T-cell_CD8
	OOSP1	NA	NA
	OOSP2	NA	NA
	MS4A3	0.111493	Fairfax_2014_monocyte_IFN24
	MS4A2	0.521605	Lepik_2017_ge_blood
	MS4A6A	0.957586	Fairfax_2014_monocyte_naive
	MIR6503	NA	NA
	MS4A4A	0.958182	BLUEPRINT_SE_ge_monocyte
note: rows with NA values represent genes not present in the colocalization results

## Sheet: Table I
Table I. Methylation sites showing the most significant association with amyloid pathology within each gene in regions of genetic correlation between EOAD and lipid traits
Region of Covariance Between EOAD and Lipids (GRCh37)	Gene Symbol	Chromosome	BP Location (GRCh37)	Target ID	P
5:73508509-75240469	GCNT4	5	74327281	cg19297823	0.0573191
	LINC01336	NA	NA	NA	NA
	HMGCR	5	74633022	cg09026481	0.177923
	POLK	2	65571948	cg07588875	0.00146407
	POC5	NA	NA	NA	NA
	COL4A3BP	5	74807937	cg21212314	0.00622076
	ANKDD1B	NA	NA	NA	NA
	ANKRD31	5	74532862	cg15890173	0.0136295
10:123855124-124894743	DMBT1P1	NA	NA	NA	NA
	FAM24A	10	124670562	cg05252487	0.0038394
	ACADSB	10	124768538	cg13648088	0.00128328
	CUZD1	10	124605957	cg20707409	0.444024
	PSTK	10	124740175	cg27063170	0.0127186
	FAM24B−CUZD1	NA	NA	NA	NA
	IKZF5	10	124768538	cg13648088	0.00128328
	FAM24B	10	124611000	cg15683166	0.00462161
	LOC399815	10	124642139	cg02757561	0.0259193
	C10orf88	10	124713794	cg05235143	0.196761
11:59620206-61870732	TCN1	11	59634191	cg23741006	0.10513
	OOSP1	NA	NA	NA	NA
	OOSP2	NA	NA	NA	NA
	MS4A3	11	59824161	cg19739596	0.0777403
	MS4A2	11	59861219	cg09905416	0.185811
	MS4A6A	11	59940485	cg07254413	0.0189631
	MIR6503	NA	NA	NA	NA
	MS4A4A	11	60049447	cg01229998	0.028497
note: rows with NA values represent genes not present in the ROSMAP brain methylation data

[truncated: 5 more sheets: Table J, Table K, Table L, Table M, References]
